# Supplementary material for: Non-Coding RNA Sequencing of Equine Endometrium During Maternal Recognition of Pregnancy
Source: Genes (Basel). 2019 Oct 18;10(10):821. doi: 10.3390/genes10100821 (PMC6826835; doi:10.3390/genes10100821)
Supplement: Supplementary file 1 [file genes-10-00821-s001.zip]

Archive with 5 entries (4 files):
- Supplemental Table 2 579194.xlsx
- __MACOSX/
- __MACOSX/._Supplemental Table 2 579194.xlsx
- Supplemental Table 1 579194.xlsx
- __MACOSX/._Supplemental Table 1 579194.xlsx
