# Supplementary material for: Non-Coding RNA Sequencing of Equine Endometrium During Maternal Recognition of Pregnancy
Source: Genes (Basel). 2019 Oct 18;10(10):821. doi: 10.3390/genes10100821 (PMC6826835; doi:10.3390/genes10100821)
Supplement: Supplementary file 1 [file genes-10-00821-s001.zip › Supplemental Table 2 579194.xlsx]

## Sheet: data-4
KEGG pathway	P-Value
Protein processing in endoplasmic reticulum	1.54361e-12
Proteoglycans in cancer	3.66222e-12
Adherens junction	1.9736e-11
Viral carcinogenesis	1.9736e-11
Hippo signaling pathway	2.06365e-08
p53 signaling pathway	3.44188e-07
Cell cycle	3.74437e-07
Renal cell carcinoma	4.62489e-07
Pancreatic cancer	1.06106e-06
Ubiquitin mediated proteolysis	1.53797e-06
Neurotrophin signaling pathway	1.53797e-06
TGF-beta signaling pathway	2.25017e-06
Prostate cancer	2.25017e-06
Epstein-Barr virus infection	2.25017e-06
Pathways in cancer	2.25017e-06
Glioma	2.77382e-06
mRNA surveillance pathway	4.94574e-06
Chronic myeloid leukemia	5.02396e-06
Hepatitis B	5.02396e-06
Endocytosis	6.27208e-06
Small cell lung cancer	6.3129e-06
Focal adhesion	6.3129e-06
Prion diseases	8.21816e-06
FoxO signaling pathway	9.84986e-06
Thyroid cancer	1.31272e-05
Colorectal cancer	2.36624e-05
Estrogen signaling pathway	3.08298e-05
Acute myeloid leukemia	3.92222e-05
Lysine degradation	6.23875e-05
ECM-receptor interaction	6.93084e-05
Non-small cell lung cancer	9.19348e-05
Spliceosome	0.000104633
Oocyte meiosis	0.000104633
TNF signaling pathway	0.000104633
RNA degradation	0.000214461
Sphingolipid signaling pathway	0.0002881
Non-alcoholic fatty liver disease (NAFLD)	0.00049096
Fatty acid biosynthesis	0.000541694
Insulin signaling pathway	0.000541694
Transcriptional misregulation in cancer	0.000710324
Regulation of actin cytoskeleton	0.00213225
Shigellosis	0.00221773
HIF-1 signaling pathway	0.00224586
Circadian rhythm	0.00227163
Bacterial invasion of epithelial cells	0.00227163
Endometrial cancer	0.0024467
mTOR signaling pathway	0.00268985
Gap junction	0.00297872
Thyroid hormone signaling pathway	0.00573082
Progesterone-mediated oocyte maturation	0.00601843
MAPK signaling pathway	0.00601843
Signaling pathways regulating pluripotency of stem cells	0.00737004
AMPK signaling pathway	0.00874407
HTLV-I infection	0.0094369
Bladder cancer	0.0100355
RNA transport	0.0100355
Hepatitis C	0.0108099
Toxoplasmosis	0.0109284
Other types of O-glycan biosynthesis	0.0118526
Axon guidance	0.0145367
Central carbon metabolism in cancer	0.0156336
VEGF signaling pathway	0.0166799
PI3K-Akt signaling pathway	0.0183564
Glycosaminoglycan biosynthesis - heparan sulfate / heparin	0.0237675
Notch signaling pathway	0.0237675
B cell receptor signaling pathway	0.0282034
Rap1 signaling pathway	0.0282034
Fc gamma R-mediated phagocytosis	0.0303392
Lysosome	0.0409669
Glycosaminoglycan biosynthesis - chondroitin sulfate / dermatan sulfate	0.0449872
Melanoma	0.0482328
