# Supplementary material for: Non-Coding RNA Sequencing of Equine Endometrium During Maternal Recognition of Pregnancy
Source: Genes (Basel). 2019 Oct 18;10(10):821. doi: 10.3390/genes10100821 (PMC6826835; doi:10.3390/genes10100821)
Supplement: Supplementary file 1 [file genes-10-00821-s001.zip › Supplemental Table 1 579194.xlsx]

## Sheet: Sheet1
Feature ID	ncRNA Name	ncRNA Description	Day 11P+ Average	Day 11 NP Average	Day 11 log2FoldChange	Day 11 P-Value
ENSECAT00000065046		unknown	0	7496.67	-29.233	6.12687e-17
ENSECAT00000028321		unknown	4.33333	317378	-15.8906	3.21355e-09
ENSECAT00000063101		unknown	0.333333	60045	-18.0366	2.01913e-08
ENSECAT00000040089		unknown	46.3333	175386	-12.2684	3.33267e-08
ENSECAT00000029757	U109	snoRNA	0.666667	71765	-17.0872	2.12678e-07
ENSECAT00000037164		unknown	10.6667	31046	-11.9832	2.12678e-07
ENSECAT00000030814		unknown	0.333333	23375.7	-16.1515	5.32925e-07
ENSECAT00000028132	U1	snRNA	0.333333	21351	-16.0047	5.41087e-07
ENSECAT00000032319	eca-mir-9109	miRNA	8.66667	15762	-11.2614	6.26364e-07
ENSECAT00000055936	eca-mir-8986b	miRNA	448	0	11.6781	1.13878e-06
ENSECAT00000029864		mt_tRNA	269.667	344431	-10.8033	1.1622e-06
ENSECAT00000027602	eca-mir-323	miRNA	10.6667	39904.3	-11.7684	1.21724e-06
ENSECAT00000028705		unknown	1	13831.3	-13.3641	2.29779e-06
ENSECAT00000032656		unknown	6	15134.3	-12.0781	3.0988e-06
ENSECAT00000031049		unknown	0.333333	10626.3	-14.6286	3.34693e-06
ENSECAT00000031414		unknown	0.666667	4831.33	-12.9623	5.91363e-06
ENSECAT00000027815	SNORA69	snoRNA	49	36277	-9.92039	6.72873e-06
ENSECAT00000032665		unknown	38.3333	16160	-9.26412	8.07792e-06
ENSECAT00000028354	MIR15B	miRNA	81	39222.3	-9.54691	9.16226e-06
ENSECAT00000029627		unknown	1.33333	4875.67	-12.032	1.39429e-05
ENSECAT00000032694	U6	snRNA	0.333333	4865.67	-13.5064	1.45932e-05
ENSECAT00000027790	MIR137	miRNA	1.66667	2915.67	-10.7559	1.57e-05
ENSECAT00000027318	SNORA2B	snoRNA	4.33333	5176.67	-10.895	1.66433e-05
ENSECAT00000051468		unknown	0	944.333	-11.8755	1.67286e-05
ENSECAT00000028446	SNORD65	snoRNA	20.3333	9277.67	-9.63132	1.70042e-05
ENSECAT00000029752	SCARNA17	scaRNA	16	5915.33	-9.05844	2.28246e-05
ENSECAT00000032607		unknown	10	4740	-9.19201	3.62715e-05
ENSECAT00000029923	eca-mir-9080	miRNA	13	5718.33	-9.14313	4.39358e-05
ENSECAT00000028257	SNORA71	snoRNA	22	8449.33	-8.78929	4.39358e-05
ENSECAT00000027964	eca-mir-652	miRNA	23.6667	9678.33	-9.08566	4.40199e-05
ENSECAT00000028540	SNORA12	snoRNA	1.66667	1923.67	-9.85492	4.57108e-05
ENSECAT00000028054	MIR1306	miRNA	15	4741	-8.58203	5.11772e-05
ENSECAT00000028016		miRNA	1.33333	5202.67	-12.5135	6.42774e-05
ENSECAT00000031544		unknown	0.333333	1469.67	-11.7652	6.59482e-05
ENSECAT00000033841		unknown	0	1521.67	-12.9752	6.61484e-05
ENSECAT00000047458		unknown	0	1414.67	-12.8551	7.32104e-05
ENSECAT00000059586		unknown	0.666667	1495.67	-11.5383	7.61391e-05
ENSECAT00000027873	eca-mir-582	miRNA	3	2341.67	-10.1848	0.00010285
ENSECAT00000039230		unknown	1.66667	1300	-9.3152	0.000114474
ENSECAT00000053239		unknown	0.333333	1235.67	-11.502	0.000118156
ENSECAT00000028318	SNORA36A	snoRNA	48.3333	12261.7	-8.63639	0.000130039
ENSECAT00000027814		unknown	0.333333	517.667	-10.497	0.00017531
ENSECAT00000027279	SNORD59A	snoRNA	246.333	38612	-7.98017	0.000183223
ENSECAT00000029699		unknown	0.666667	1571.33	-10.7906	0.000189271
ENSECAT00000027952	MIR188	miRNA	8.33333	6530.33	-9.3085	0.000214189
ENSECAT00000029893		unknown	25	2846.67	-7.48416	0.000245779
ENSECAT00000032474		unknown	2	682.333	-8.91177	0.000260602
ENSECAT00000032712		unknown	2	1228	-9.65741	0.000260602
ENSECAT00000027300	MIR187	miRNA	2	1256	-9.81042	0.0002979
ENSECAT00000027795	SNORD23	snoRNA	91.6667	11101	-7.35762	0.0002979
ENSECAT00000032650		unknown	4.66667	1515.67	-8.28796	0.0002979
ENSECAT00000028343	U6	snRNA	22.3333	7351	-9.32609	0.000302169
ENSECAT00000039955		unknown	0	2715	-13.7887	0.000322843
ENSECAT00000027579	SNORA67	snoRNA	25.3333	5684.67	-7.71715	0.000362603
ENSECAT00000065568		unknown	0	2445.33	-13.6357	0.000364275
ENSECAT00000030036		unknown	1	442.333	-8.63484	0.000396586
ENSECAT00000028395		unknown	2.33333	856.667	-8.63623	0.000426685
ENSECAT00000030753	SNORD113/114	snoRNA	38	11713	-8.98827	0.000432649
ENSECAT00000027373	MIR16-1	miRNA	16.6667	4046.33	-7.70796	0.000468478
ENSECAT00000027320		unknown	1.66667	1540.67	-9.16331	0.000487631
ENSECAT00000028406	eca-mir-656	miRNA	12.6667	3569.67	-7.88719	0.000498543
ENSECAT00000030592		unknown	0.333333	445.667	-10.076	0.000498543
ENSECAT00000027656	RF00407	unknown	89.3333	20928	-7.70095	0.000563279
ENSECAT00000032176		unknown	22.3333	1933.67	-6.89712	0.000582825
ENSECAT00000028563	eca-mir-29b-2	miRNA	18	2707.67	-7.55732	0.000676407
ENSECAT00000027213	SNORD58	snoRNA	365	36187.3	-7.441	0.000676407
ENSECAT00000029433	U6	snRNA	1.33333	566.667	-8.90985	0.000694058
ENSECAT00000034341		unknown	0	231.333	-10.2394	0.000707283
ENSECAT00000060040		unknown	2.33333	365.667	-7.9523	0.000860192
ENSECAT00000037709		unknown	0	244	-10.3039	0.00086489
ENSECAT00000027518	eca-mir-412	miRNA	3.66667	1016	-7.70432	0.00108161
ENSECAT00000028245		unknown	4.66667	703	-7.78966	0.00110297
ENSECAT00000027894	eca-mir-139	miRNA	27.3333	4402.33	-7.26938	0.0011202
ENSECAT00000028129	eca-mir-501	miRNA	11.6667	1756.67	-7.2475	0.00120534
ENSECAT00000050124		unknown	0	220	-10.171	0.00120534
ENSECAT00000030513		unknown	10.6667	533.667	-6.19005	0.0015429
ENSECAT00000027727		unknown	0.333333	796	-10.8669	0.00154808
ENSECAT00000058784		unknown	0	712.333	-11.8511	0.00169594
ENSECAT00000030143		unknown	1.33333	307.667	-7.69094	0.00169594
ENSECAT00000028190	eca-mir-31	miRNA	734.333	47648.3	-6.32853	0.00189806
ENSECAT00000027363	SNORA23	snoRNA	20.6667	1380.33	-6.10742	0.00190839
ENSECAT00000032037		unknown	4	565.667	-7.22049	0.001971
ENSECAT00000027979	SNORD36	snoRNA	115.667	8134.33	-6.57089	0.00210864
ENSECAT00000034743		unknown	0	590.333	-11.5849	0.00210864
ENSECAT00000038982		unknown	0.333333	238.667	-9.13964	0.00221659
ENSECAT00000028623	Vault	vaultRNA	4425.67	279033	-6.09217	0.00221659
ENSECAT00000028691		unknown	2.66667	350.667	-7.63586	0.00241757
ENSECAT00000058273		unknown	0.333333	185.333	-8.77491	0.00246094
ENSECAT00000027397	SNORD35B	snoRNA	0.666667	1047.67	-10.4874	0.00255097
ENSECAT00000045770		unknown	0.333333	228	-9.0913	0.00255097
ENSECAT00000046322		unknown	0.666667	218.667	-8.73288	0.00255097
ENSECAT00000031065		unknown	0.666667	1053.67	-10.4797	0.00255097
ENSECAT00000032617		unknown	3	212	-6.64871	0.00255097
ENSECAT00000028546		unknown	34.3333	1516	-5.94353	0.00255097
ENSECAT00000031623		unknown	0.666667	685	-9.55302	0.00268193
ENSECAT00000042834		unknown	0	147.333	-9.5793	0.00289358
ENSECAT00000043518		unknown	0	450	-11.2237	0.00297449
ENSECAT00000028599	U1	snRNA	1.33333	323.667	-8.11177	0.00301948
ENSECAT00000030593		unknown	2.66667	890.333	-8.90703	0.00312693
ENSECAT00000039042		unknown	0	137.667	-9.47745	0.00316524
ENSECAT00000048036		unknown	3	186.333	-6.29793	0.00318554
ENSECAT00000030836		unknown	2.33333	1871.33	-9.47418	0.00322306
ENSECAT00000032727		unknown	0.666667	870	-10.2237	0.00323986
ENSECAT00000028368	SNORD111	snoRNA	145.333	5503.33	-5.73677	0.00337418
ENSECAT00000029307		unknown	0.333333	104	-7.95823	0.00337418
ENSECAT00000029177		unknown	0.666667	314	-8.99043	0.00337418
ENSECAT00000028615	eca-mir-500-2	miRNA	96.6667	4885.33	-6.14386	0.00353826
ENSECAT00000016854		unknown	1.66667	182	-6.61934	0.00353826
ENSECAT00000028241	eca-mir-153-2	miRNA	10.6667	1674.33	-7.25439	0.00353856
ENSECAT00000028038	U2	snRNA	1.66667	615.333	-8.59265	0.00353856
ENSECAT00000035381		unknown	1.33333	172	-7.32618	0.00353856
ENSECAT00000042794		unknown	0.333333	98.3333	-8.11292	0.00370524
ENSECAT00000052065	MIR9-3	miRNA	0	40.6667	-7.30064	0.00387534
ENSECAT00000027495	SNORA8	snoRNA	29	1904.67	-6.35267	0.00390658
ENSECAT00000035252		unknown	0.666667	106.333	-7.45629	0.00392122
ENSECAT00000028256	U2	snRNA	5.33333	423.667	-6.71049	0.00395452
ENSECAT00000037623		unknown	0	113	-9.22248	0.00395452
ENSECAT00000029346		unknown	1	237.667	-7.5385	0.0043414
ENSECAT00000057906		unknown	0	104	-9.0708	0.00445359
ENSECAT00000027372	eca-mir-503	miRNA	8.66667	559.333	-6.25001	0.00477409
ENSECAT00000064523		unknown	0.666667	385.333	-9.58853	0.00477409
ENSECAT00000031223		unknown	1	122.333	-7.08673	0.00477425
ENSECAT00000032584		unknown	0.333333	315	-9.5333	0.00490841
ENSECAT00000054456		unknown	0	67	-8.44925	0.00504186
ENSECAT00000033335		unknown	0.333333	307.333	-9.48474	0.00504186
ENSECAT00000031817		unknown	1	277.333	-8.45467	0.00504186
ENSECAT00000053923		unknown	0	90.3333	-8.87264	0.00519695
ENSECAT00000059855		unknown	0	72	-8.54665	0.00529923
ENSECAT00000062228		unknown	0.666667	347	-9.42646	0.00529923
ENSECAT00000027474	eca-mir-449b	miRNA	6.66667	507	-6.17655	0.00539352
ENSECAT00000029807	SCARNA3	scaRNA	31.3333	1127	-5.37271	0.00540799
ENSECAT00000059714		unknown	0.666667	82	-7.04107	0.00540799
ENSECAT00000027782	eca-mir-138-1	miRNA	1	318	-8.49491	0.00542288
ENSECAT00000027718	MIR374B	miRNA	16	700	-5.81562	0.00547766
ENSECAT00000060260		unknown	0	238.667	-10.2976	0.00547766
ENSECAT00000040434		unknown	0.333333	223	-9.30397	0.00547766
ENSECAT00000029866		mt_tRNA	7	354	-6.44059	0.00548712
ENSECAT00000032716		unknown	0	233.667	-10.2496	0.00559829
ENSECAT00000027394	SNORD83A	snoRNA	21	1394.33	-6.04787	0.00560017
ENSECAT00000027463	SNORA29	snoRNA	35.6667	4049	-6.33356	0.00572537
ENSECAT00000036038		unknown	0	227	-10.2195	0.00573139
ENSECAT00000033106		unknown	0	220.667	-10.1593	0.00600338
ENSECAT00000027690		unknown	8.66667	657.667	-5.91429	0.00607717
ENSECAT00000030306		unknown	2.33333	136.333	-6.52167	0.00618189
ENSECAT00000029205	SCARNA15	scaRNA	7	735.333	-6.2169	0.00623732
ENSECAT00000030359		unknown	0.666667	75.3333	-6.95264	0.00631164
ENSECAT00000050044		unknown	0	206.667	-10.07	0.0063785
ENSECAT00000061056		unknown	0	200.667	-10.0257	0.0066434
ENSECAT00000060297		unknown	2.66667	191	-6.54193	0.00681191
ENSECAT00000039362	eca-mir-9180	miRNA	2	409.333	-7.40368	0.00687924
ENSECAT00000032804		unknown	1.33333	98	-6.67132	0.00719914
ENSECAT00000027371	MIR497	miRNA	557	25592	-5.70971	0.00726498
ENSECAT00000037615		unknown	0	188.667	-9.97778	0.00726498
ENSECAT00000027796	MIR129-2	miRNA	5	267	-6.16455	0.00741226
ENSECAT00000027999	SNORD89	snoRNA	145.667	3253.33	-4.772	0.00741226
ENSECAT00000045689		unknown	2.66667	247	-6.38626	0.00741226
ENSECAT00000059620		unknown	0	52.6667	-8.0875	0.00760224
ENSECAT00000033271		unknown	0	167.667	-9.76197	0.00804425
ENSECAT00000037197		unknown	1	95.6667	-6.40472	0.00810149
ENSECAT00000049041		unknown	0	58.6667	-8.25791	0.00850203
ENSECAT00000027249	SNORD12	snoRNA	1070.67	23255.3	-5.13091	0.00875792
ENSECAT00000028814		unknown	2.66667	405.667	-7.79763	0.00875792
ENSECAT00000030742		unknown	0.333333	81.6667	-7.6157	0.00882606
ENSECAT00000037001		unknown	0	26	-6.81006	0.00893116
ENSECAT00000028649		unknown	20	0	8.27735	0.00902386
ENSECAT00000050232		unknown	0	146.333	-9.58119	0.00906674
ENSECAT00000029636		unknown	4	248.333	-6.47411	0.00911493
ENSECAT00000030076	eca-mir-8908h	miRNA	10	511	-5.619	0.00916001
ENSECAT00000028326		unknown	0	25.3333	-6.85533	0.00940957
ENSECAT00000028281	U6	snRNA	6	263.333	-5.46065	0.00956175
ENSECAT00000028303	SNORA57	snoRNA	1.66667	118.667	-6.74059	0.0100833
ENSECAT00000034422		unknown	0	49.6667	-8.00252	0.0103563
ENSECAT00000031573		unknown	5	612.333	-6.30246	0.0103563
ENSECAT00000040336		unknown	0.666667	132.333	-7.48742	0.0110119
ENSECAT00000034112		unknown	2.66667	175.667	-6.52659	0.0110119
ENSECAT00000034985		unknown	0	121	-9.29844	0.0110545
ENSECAT00000048614		unknown	0.333333	55.6667	-7.30346	0.0111054
ENSECAT00000053210		unknown	0	46.3333	-7.90705	0.0111189
ENSECAT00000028502	eca-mir-365-2	miRNA	7	1195.33	-7.78523	0.0111229
ENSECAT00000027936		unknown	1.66667	213.667	-6.75573	0.011126
ENSECAT00000047898		unknown	63	0.333333	8.4343	0.0111867
ENSECAT00000030178		unknown	45.3333	796.667	-4.70249	0.011245
ENSECAT00000030943		unknown	0	116	-9.2435	0.0112768
ENSECAT00000052716		unknown	1	180.667	-6.72585	0.0112768
ENSECAT00000027368	U8	snoRNA	1.33333	539.333	-8.72146	0.0114839
ENSECAT00000036783		unknown	0	44.6667	-7.85212	0.0114839
ENSECAT00000031934		unknown	0.666667	269	-8.50735	0.0117592
ENSECAT00000034146		unknown	0.666667	114.333	-7.52376	0.0117715
ENSECAT00000027362	eca-mir-767	miRNA	132.333	2739.67	-4.76062	0.0119061
ENSECAT00000033148		unknown	0	109.667	-9.15969	0.0119293
ENSECAT00000032708		unknown	2.66667	128.667	-5.97187	0.0119293
ENSECAT00000027631	SNORD87	snoRNA	106	1802.67	-4.752	0.0119525
ENSECAT00000060062		unknown	0.333333	54	-6.99441	0.0121222
ENSECAT00000028594	eca-mir-508	miRNA	14	535.333	-5.98339	0.0123193
ENSECAT00000053858		unknown	0	42	-7.76344	0.0123193
ENSECAT00000065409		unknown	0	105.667	-9.11607	0.0123315
ENSECAT00000029379		unknown	512	12647.3	-5.07028	0.0124568
ENSECAT00000037168		unknown	0	103	-9.06079	0.0126759
ENSECAT00000053888		unknown	0	41	-7.71857	0.0127117
ENSECAT00000041492		unknown	0.333333	50.3333	-7.13928	0.0127117
ENSECAT00000064492		unknown	0	40	-7.69345	0.012791
ENSECAT00000027675	U5	snRNA	4315.33	454.333	5.06598	0.0128571
ENSECAT00000030645		unknown	0	99.6667	-9.01857	0.0128878
ENSECAT00000028473		miRNA	56.3333	1313	-4.77108	0.0136499
ENSECAT00000044331		unknown	0.666667	82.6667	-6.80948	0.0136538
ENSECAT00000051287	eca-mir-8995	miRNA	1	50	-5.91982	0.0139614
ENSECAT00000027563	U1	snRNA	2.33333	112.667	-6.0663	0.0139614
ENSECAT00000028504	MIR190A	miRNA	22.6667	490	-4.9342	0.0141674
ENSECAT00000051563		unknown	0.333333	48.3333	-6.82453	0.0141981
ENSECAT00000053841		unknown	0	36	-7.55915	0.0144118
ENSECAT00000031925		unknown	0.333333	45.3333	-6.77355	0.0144118
ENSECAT00000054645	eca-mir-1291a	miRNA	54.6667	0.333333	8.02411	0.0144454
ENSECAT00000028552	MIR874	miRNA	31.3333	1262.67	-5.14844	0.0149455
ENSECAT00000048662		unknown	0	86.3333	-8.80162	0.0150106
ENSECAT00000028000	SNORD42	snoRNA	102	1650.67	-4.62127	0.0150813
ENSECAT00000037042		unknown	0	34.6667	-7.48063	0.0150813
ENSECAT00000028179	eca-mir-3065	miRNA	229	5418.33	-4.82077	0.0151322
ENSECAT00000033834		unknown	0	83.3333	-8.76321	0.0151322
ENSECAT00000047953		unknown	0	82.6667	-8.76171	0.0151956
ENSECAT00000027978	SNORA4	snoRNA	0.666667	49	-6.32476	0.0152424
ENSECAT00000045457		unknown	0	82	-8.75516	0.0152424
ENSECAT00000028070	U6	snRNA	1.66667	222	-7.2338	0.0155745
ENSECAT00000041537		unknown	0	80.6667	-8.71269	0.0155763
ENSECAT00000047495		unknown	0	28.3333	-7.16851	0.0155982
ENSECAT00000037288		unknown	0.666667	85.6667	-7.11831	0.0156164
ENSECAT00000027752	SNORA71	snoRNA	1	38.6667	-5.54855	0.0156714
ENSECAT00000055129		unknown	0	33	-7.40349	0.0158288
ENSECAT00000045760		unknown	0	81	-8.75994	0.0159777
ENSECAT00000030861		unknown	2.66667	74.6667	-5.13053	0.0159777
ENSECAT00000036532		unknown	0.333333	80.3333	-7.87399	0.016062
ENSECAT00000029632		unknown	16.3333	899.333	-5.34007	0.0161248
ENSECAT00000032231		unknown	0	24	-6.92967	0.0161343
ENSECAT00000049924		unknown	0.333333	39	-6.78625	0.016142
ENSECAT00000051880		unknown	0.666667	47	-6.27753	0.0163643
ENSECAT00000033830		unknown	0	31.6667	-7.33539	0.0167672
ENSECAT00000027740	SNORD44	snoRNA	369	8142	-5.13411	0.0169254
ENSECAT00000027747	U8	snoRNA	1155	16168.3	-4.40066	0.0173989
ENSECAT00000054354		unknown	0	71.3333	-8.52509	0.0173989
ENSECAT00000031410		unknown	3.66667	133.333	-5.99419	0.0173989
ENSECAT00000046690		unknown	0	69.3333	-8.50845	0.0174269
ENSECAT00000029760	SCARNA12	snoRNA	1165	22057	-4.664	0.0178411
ENSECAT00000057143		unknown	2	67	-5.26517	0.0180739
ENSECAT00000030227		unknown	0	66	-8.42856	0.0181401
ENSECAT00000061138		unknown	0.666667	59.3333	-6.07822	0.0187052
ENSECAT00000041520		unknown	0	22.6667	-6.85358	0.0192096
ENSECAT00000028191	SNORA52	snoRNA	35	759	-4.46026	0.0194113
ENSECAT00000054380		unknown	28.6667	2.33333	5.05392	0.0194113
ENSECAT00000027409	eca-mir-541	miRNA	6.66667	208	-5.20094	0.0194306
ENSECAT00000029854		mt_tRNA	514.667	8682.33	-4.63049	0.0196329
ENSECAT00000037315		unknown	0	26.6667	-7.0904	0.0197993
ENSECAT00000051855		unknown	0	59.6667	-8.28784	0.0200597
ENSECAT00000057939		unknown	0	60.6667	-8.2937	0.0200597
ENSECAT00000036253		unknown	0	59	-8.26536	0.0203623
ENSECAT00000032172	eca-mir-8951	miRNA	8	203	-4.82696	0.0203832
ENSECAT00000061655		unknown	0	59	-8.25824	0.0203978
ENSECAT00000048771		unknown	0.333333	27.3333	-6.29464	0.0205214
ENSECAT00000049224		unknown	1.66667	115	-6.68847	0.0207877
ENSECAT00000054564		unknown	0.666667	38.3333	-5.93494	0.0209775
ENSECAT00000035592		unknown	0	24.3333	-6.9734	0.0212301
ENSECAT00000027327	eca-mir-431	miRNA	9	190.333	-4.52335	0.0212809
ENSECAT00000062062		unknown	1.66667	76	-5.79733	0.0212809
ENSECAT00000061761		unknown	0.333333	26	-6.18897	0.0213318
ENSECAT00000046626		unknown	0.666667	140	-7.59162	0.0213318
ENSECAT00000028221		unknown	4	120.333	-5.40902	0.0213318
ENSECAT00000031746		unknown	0	55.3333	-8.16453	0.0214474
ENSECAT00000028669		unknown	1.66667	130.667	-6.60642	0.0214474
ENSECAT00000041112		unknown	1	76.3333	-6.59075	0.0217812
ENSECAT00000043086		unknown	0.333333	57.3333	-7.38735	0.0220108
ENSECAT00000029846		mt_tRNA	152	1868	-4.19861	0.0221932
ENSECAT00000045058		unknown	0	53	-8.1014	0.0221932
ENSECAT00000035616		unknown	0	19	-6.60569	0.0229664
ENSECAT00000027983	eca-mir-1842	miRNA	1.33333	54	-5.48803	0.0231237
ENSECAT00000028676		snoRNA	70.3333	949.333	-4.18475	0.0231688
ENSECAT00000046551		unknown	0	50	-8.02264	0.0231688
ENSECAT00000050637		unknown	0	49	-7.99191	0.0235758
ENSECAT00000059437		unknown	0	48.3333	-7.97105	0.0239343
ENSECAT00000039116		unknown	0	47.6667	-7.9587	0.0240936
ENSECAT00000028585	eca-mir-134	miRNA	20.3333	494	-4.49222	0.0243795
ENSECAT00000042528		unknown	0	24	-6.91102	0.024438
ENSECAT00000036395		unknown	4.33333	88	-4.6011	0.0245315
ENSECAT00000037881		unknown	0.666667	39.3333	-6.24805	0.0247146
ENSECAT00000064597		unknown	211.667	13.3333	4.95026	0.0247894
ENSECAT00000028569	U6	snRNA	0.666667	117	-7.31939	0.0248174
ENSECAT00000028009		unknown	21.3333	0	8.48725	0.0248174
ENSECAT00000061115		unknown	0	21	-6.79102	0.0249731
ENSECAT00000060300		unknown	0	45.3333	-7.90299	0.025026
ENSECAT00000056969		unknown	0	44.6667	-7.85796	0.0255281
ENSECAT00000029383		unknown	42	1349.67	-4.88687	0.0255568
ENSECAT00000058466		unknown	0	20.3333	-6.69464	0.0256389
ENSECAT00000028439	SNORA19	snoRNA	86.3333	1216.67	-4.04921	0.0257243
ENSECAT00000030569		unknown	0	43.6667	-7.81918	0.0261048
ENSECAT00000056357		unknown	27	475	-4.84691	0.0267356
ENSECAT00000034844		unknown	1.66667	84.3333	-5.76023	0.0268419
ENSECAT00000027854	eca-mir-106b	miRNA	131	2093	-4.22711	0.0269175
ENSECAT00000039174		unknown	0	42.3333	-7.77283	0.0269175
ENSECAT00000029886		unknown	1	62.3333	-5.903	0.0270222
ENSECAT00000061552		unknown	0.333333	56.3333	-7.04198	0.027048
ENSECAT00000036409		unknown	15.3333	1.66667	4.34836	0.027048
ENSECAT00000031887		unknown	6.33333	88.3333	-4.11608	0.0279547
ENSECAT00000037871		unknown	0	18.3333	-6.55392	0.0280434
ENSECAT00000029741	SNORA59A	snoRNA	0.333333	56	-7.07989	0.0281545
ENSECAT00000029483		unknown	7.33333	227.667	-5.23849	0.0281545
ENSECAT00000058970		unknown	10.6667	0.333333	6.37038	0.0283897
ENSECAT00000039447		unknown	0.333333	28	-6.05035	0.0285618
ENSECAT00000032456		unknown	0.333333	65	-7.23789	0.0286709
ENSECAT00000032493		unknown	0.666667	100	-7.07684	0.0289487
ENSECAT00000028019	eca-mir-432	miRNA	86.3333	1361.67	-4.17313	0.0290896
ENSECAT00000045380		unknown	0.333333	27	-6.01029	0.0293201
ENSECAT00000027902	SNORD67	snoRNA	155.333	2035.67	-4.39326	0.0295185
ENSECAT00000051462		unknown	1.66667	37.6667	-4.58613	0.0295185
ENSECAT00000054901		unknown	0	17.3333	-6.50209	0.02971
ENSECAT00000047807		unknown	0	37.3333	-7.59232	0.0298166
ENSECAT00000060857		unknown	0	36	-7.5791	0.030907
ENSECAT00000028518	SNORA30B	snoRNA	1	38.3333	-5.40192	0.0309788
ENSECAT00000058353		unknown	0.333333	49.3333	-6.84596	0.0309788
ENSECAT00000060397		unknown	0.333333	38.6667	-6.7809	0.0313191
ENSECAT00000028794		unknown	1.33333	34.6667	-4.67247	0.0313411
ENSECAT00000064088		unknown	2.66667	63.6667	-4.81574	0.0313411
ENSECAT00000028692		unknown	6.33333	78.6667	-3.82946	0.0314011
ENSECAT00000037533		unknown	0	34.3333	-7.49643	0.0315774
ENSECAT00000028306	MIR20A	miRNA	79.6667	1048.67	-3.96229	0.0319611
ENSECAT00000032784		unknown	0	34	-7.49258	0.0319611
ENSECAT00000046795		unknown	0	34	-7.49258	0.0319611
ENSECAT00000037529		unknown	2.66667	54	-4.78457	0.0319611
ENSECAT00000058228		unknown	0	16	-6.3518	0.0320866
ENSECAT00000060059		unknown	0	33.6667	-7.45179	0.0320968
ENSECAT00000044538		unknown	1.33333	25.6667	-4.60783	0.0323256
ENSECAT00000048073		unknown	1.33333	69.6667	-5.73378	0.0323256
ENSECAT00000033006		unknown	0.333333	19.3333	-5.52474	0.0328218
ENSECAT00000038333		unknown	0.333333	20	-5.81884	0.0328828
ENSECAT00000028219	SNORA28	snoRNA	46.3333	955.667	-4.36689	0.0332365
ENSECAT00000034451		unknown	1.33333	78.3333	-5.92619	0.0332365
ENSECAT00000049797		unknown	0	15.3333	-6.29194	0.033334
ENSECAT00000040445		unknown	0	32.3333	-7.38739	0.033334
ENSECAT00000058831		unknown	0	32.6667	-7.39875	0.033334
ENSECAT00000028373	MIR196A2	miRNA	29.3333	483	-4.05862	0.0334983
ENSECAT00000040539		unknown	0.333333	35.3333	-6.64967	0.0337276
ENSECAT00000027421	eca-mir-219-1	miRNA	11.6667	311	-4.38035	0.0346574
ENSECAT00000063641		unknown	0.333333	43	-6.64851	0.0348945
ENSECAT00000027961	eca-mir-539	miRNA	26	2.33333	4.53756	0.0349035
ENSECAT00000047673		unknown	0.333333	23	-5.76738	0.0349035
ENSECAT00000029836		mt_tRNA	21	359.667	-4.77466	0.0350213
ENSECAT00000027710	eca-mir-19a	miRNA	214.667	21	5.13494	0.0353463
ENSECAT00000030434		unknown	3	55.3333	-4.52058	0.0354833
ENSECAT00000057057		unknown	0	29.6667	-7.26825	0.0357892
ENSECAT00000052769		unknown	0.333333	41.3333	-6.59733	0.0359208
ENSECAT00000032566		unknown	1.66667	41	-4.48606	0.0361785
ENSECAT00000046277		unknown	0.333333	40.6667	-6.60268	0.0362026
ENSECAT00000061743		unknown	9	0.333333	5.48523	0.0362026
ENSECAT00000057184		unknown	0	29.6667	-7.25564	0.0362353
ENSECAT00000049907		unknown	0.333333	14	-5.16706	0.0362353
ENSECAT00000047804		unknown	0	29.3333	-7.24469	0.0362818
ENSECAT00000027974		unknown	57.6667	488.667	-3.57699	0.0364562
ENSECAT00000047784		unknown	1.66667	29.3333	-4.63812	0.0369798
ENSECAT00000033611		unknown	41	6.33333	3.9251	0.0372048
ENSECAT00000039998		unknown	1	26.6667	-5.22054	0.0372434
ENSECAT00000039840		unknown	0.333333	32.3333	-6.50962	0.037389
ENSECAT00000028169	eca-mir-128-1	miRNA	1	52.6667	-5.87731	0.0375404
ENSECAT00000037192		unknown	0.333333	18.3333	-5.39382	0.038594
ENSECAT00000030012		unknown	0.666667	48	-6.61591	0.0388157
ENSECAT00000057613		unknown	0	27	-7.13148	0.0388979
ENSECAT00000030798		unknown	0.666667	18.6667	-4.84891	0.0395358
ENSECAT00000060373		unknown	0	13	-6.05316	0.0395751
ENSECAT00000036268		unknown	0	26.3333	-7.09162	0.0398285
ENSECAT00000027489	eca-mir-106a	miRNA	32.3333	364	-3.83236	0.0404827
ENSECAT00000030127		unknown	0	25.6667	-7.06334	0.0405226
ENSECAT00000047514		unknown	0	25.6667	-7.06334	0.0405226
ENSECAT00000064897		unknown	0	11	-5.73408	0.0406154
ENSECAT00000063288		unknown	0	27.3333	-7.11921	0.0408872
ENSECAT00000062788		unknown	0	25.6667	-7.04333	0.041499
ENSECAT00000027836	SNORA7	snoRNA	2415.33	315.667	3.64749	0.0422237
ENSECAT00000048762		unknown	1.66667	28.6667	-4.43814	0.0422237
ENSECAT00000051701		unknown	4.33333	67	-4.55762	0.0424697
ENSECAT00000060660		unknown	1	26	-5.18011	0.0427565
ENSECAT00000044828		unknown	0	24	-6.9671	0.0429868
ENSECAT00000048643		unknown	1.66667	27.3333	-4.39778	0.0429868
ENSECAT00000057583		unknown	0	24	-6.96129	0.0430609
ENSECAT00000060216		unknown	0	23.6667	-6.94588	0.0434613
ENSECAT00000028230	eca-mir-1185	miRNA	0.666667	62.6667	-6.43033	0.0435645
ENSECAT00000028299	U2	snoRNA	46	355	-3.26601	0.0435645
ENSECAT00000062758		unknown	0	23.6667	-6.93999	0.0435645
ENSECAT00000027948	eca-mir-590	miRNA	15.6667	243.333	-4.10271	0.0436205
ENSECAT00000040149		unknown	0.333333	13.6667	-5.23931	0.0436205
ENSECAT00000029675		unknown	0.666667	62.6667	-6.40974	0.0436205
ENSECAT00000028067	SNORD113	snoRNA	6.33333	141.667	-4.76971	0.0436313
ENSECAT00000061026		unknown	0	23.3333	-6.92235	0.0436849
ENSECAT00000042953	eca-mir-9029	miRNA	0.333333	20	-5.61523	0.0437897
ENSECAT00000053682		unknown	0.333333	38.3333	-6.50116	0.0450835
ENSECAT00000036751		unknown	1.66667	26.6667	-3.88999	0.0451589
ENSECAT00000058088		unknown	0.333333	32.3333	-6.24	0.0452584
ENSECAT00000060666		unknown	25.6667	4.66667	3.80405	0.0457366
ENSECAT00000054085		unknown	0	11.3333	-5.84406	0.0459855
ENSECAT00000027366		miRNA	1865.33	15164.3	-3.34071	0.0460756
ENSECAT00000052705		unknown	3.33333	45.3333	-4.35595	0.0462953
ENSECAT00000027705	SNORD19	snoRNA	21	172.667	-3.56612	0.0463318
ENSECAT00000050039		unknown	0	22	-6.82424	0.0467394
ENSECAT00000045384		unknown	0.333333	38.3333	-6.46404	0.0467394
ENSECAT00000058798		unknown	0	11	-5.83122	0.0467928
ENSECAT00000048237		unknown	0.333333	31.6667	-6.19559	0.047179
ENSECAT00000028372	U6	snRNA	9	159	-4.66404	0.0472601
ENSECAT00000061697		unknown	0	21	-6.78592	0.0473749
ENSECAT00000038129		unknown	0	21	-6.77934	0.0473749
ENSECAT00000051241		unknown	0	20.6667	-6.75067	0.0482745
ENSECAT00000041601		unknown	0	22.3333	-6.82623	0.0482745
ENSECAT00000028039	SNORA2C	snoRNA	137.333	1315.67	-3.82863	0.048809
ENSECAT00000063819		unknown	2.66667	94.3333	-5.45492	0.0488165
ENSECAT00000059761		unknown	0	20.3333	-6.72599	0.0489699
ENSECAT00000055332		unknown	0.666667	22	-4.96108	0.0489699
ENSECAT00000045525		unknown	0.333333	29	-6.09465	0.0490265
ENSECAT00000039918		unknown	0	10.3333	-5.72215	0.0495719
ENSECAT00000059528		unknown	0	19	-6.635	0.0521127
ENSECAT00000044870		unknown	0	10.3333	-5.69517	0.0521816
ENSECAT00000063990		unknown	4	57.6667	-4.06848	0.0523918
ENSECAT00000037574		unknown	0	10	-5.65748	0.0525629
ENSECAT00000055062		unknown	0.666667	32.6667	-5.99601	0.053157
ENSECAT00000036292		unknown	0	18.3333	-6.5734	0.0541477
ENSECAT00000027895	eca-mir-628a	miRNA	37.6667	336.667	-3.55858	0.0544643
ENSECAT00000055571		unknown	0.666667	15.6667	-4.85106	0.0545636
ENSECAT00000027514	SNORD99	snoRNA	108.667	682.667	-3.179	0.0547671
